# Supplementary material for: Genomic, Evolutionary and Phenotypic Insights into Pseudomonas Phage Adele, a Novel Pakpunavirus with Potential for Phage Therapy
Source: Viruses. 2025 Dec 25;18(1):42. doi: 10.3390/v18010042 (PMC12846349; doi:10.3390/v18010042)
Supplement: Supplementary file 1 [file viruses-18-00042-s001.zip]

Archive with 4 entries (3 files):
- viruses-4029695-supplementary/
- viruses-4029695-supplementary/Supplementary_Figure_S1.jpg
- viruses-4029695-supplementary/Supplementary_Figure_S2.png
- viruses-4029695-supplementary/Supplementary_Table_S1.pdf
